# Supplementary material for: Identification of a TonB-Dependent Siderophore Receptor as a Novel Anti-Biofilm Target and Virtual Screening for Its Inhibitor in Pseudomonas fluorescens PF08
Source: Foods. 2025 Feb 6;14(3):531. doi: 10.3390/foods14030531 (PMC11816823; doi:10.3390/foods14030531)
Supplement: Supplementary file 1 [file foods-14-00531-s001.zip]

Archive with 1 entries (1 files):
- foods-3400681-supplementary.pdf
